# Supplementary material for: Meta-Analysis Comparing Zero-Profile Spacer and Anterior Plate in Anterior Cervical Fusion
Source: PLoS One. 2015 Jun 11;10(6):e0130223. doi: 10.1371/journal.pone.0130223 (PMC4466022; doi:10.1371/journal.pone.0130223)
Supplement: S1 File — (ZIP) [file pone.0130223.s013.zip]

Archive with 7 entries (6 files):
- S8_ZIP. Fve full-text excluded studies and reasons for exclusion/
- S8_ZIP. Fve full-text excluded studies and reasons for exclusion/Excluded Study_1.pdf
- S8_ZIP. Fve full-text excluded studies and reasons for exclusion/Excluded Study_2.pdf
- S8_ZIP. Fve full-text excluded studies and reasons for exclusion/Excluded Study_3.pdf
- S8_ZIP. Fve full-text excluded studies and reasons for exclusion/Excluded Study_4.pdf
- S8_ZIP. Fve full-text excluded studies and reasons for exclusion/Excluded Study_5.pdf
- S8_ZIP. Fve full-text excluded studies and reasons for exclusion/The reasons for exclusion.docx
